# Supplementary material for: TiO2 Nanorod Array for Betavoltaic Cells: Performance Validation and Enhancement with Electron Beam and 63Ni Irradiations
Source: Nanomaterials (Basel). 2025 Jun 14;15(12):923. doi: 10.3390/nano15120923 (PMC12195721; doi:10.3390/nano15120923)
Supplement: Supplementary file 1 [file nanomaterials-15-00923-s001.zip]

Archive with 1 entries (1 files):
- nanomaterials-3653491-supplementary.pdf
